# Supplementary material for: Non-interactive zero-knowledge proof scheme from RLWE-based key exchange
Source: PLoS One. 2021 Aug 20;16(8):e0256372. doi: 10.1371/journal.pone.0256372 (PMC8378753; doi:10.1371/journal.pone.0256372)
Supplement: S1 Table — (XLSX) [file pone.0256372.s001.xlsx]

## Sheet: S1 Table
S1 Table. The process of approximate comparison.
scheme	select :security parameter=1024bit, hash function output=512bit, q=2^32, d=2^15
our scheme II proof size is constant	512bit/1024=0.5KB
[33] proof size from [33]	approximately equal to 6.6KB when commitment size is 8.1KB	[33] proof size is replaced by c_2n_2, when c_2 is fixed, [33] proof size is chnaged by security parameter n_2
[35] proof size is constant	5(1024+1) log(2^32)/1024 approximately equal to 160KB	[35] CRS size approximately equal to 3MB by computing (3*(2^15)+2) log(2^15)/1024/1024
