# Supplementary material for: Non-interactive zero-knowledge proof scheme from RLWE-based key exchange
Source: PLoS One. 2021 Aug 20;16(8):e0256372. doi: 10.1371/journal.pone.0256372 (PMC8378753; doi:10.1371/journal.pone.0256372)
Supplement: S1 Fig — (XLSX) [file pone.0256372.s002.xlsx]

## Sheet: S1 Fig
S1 Fig. Impact of the secret value size on proof size.
	X	[33]		[35]	Our scheme			select security parameter=1024bit, hash function output=512bit
	512	3.3		160	0.5		our scheme proof size is constant	512bit/1024=0.5KB
	1024	6.6		160	0.5		[35] proof size is constant	5(1024+1) log(2^32)/1024 approximately equal to 160KB
	2048	13.2		160	0.5		[33] proof size from [33]	approximately equal to 6.6KB when commitment size is 8.1KB ([33] proof size is replaced by c_2n_2, when c_2 is fixed, [33] proof size is chnaged by security parameter n_2)
